# Supplementary material for: Historical trends and new surveillance of Plasmodium falciparum drug resistance markers in Angola
Source: Malar J. 2021 Apr 7;20:175. doi: 10.1186/s12936-021-03713-2 (PMC8028775; doi:10.1186/s12936-021-03713-2)
Supplement: Supplementary file 4 — Additional file 4: Table S4. Summary of 17 studies of P. falciparum drug resistance markers in Angola (XLSX 13 KB) [file 12936_2021_3713_MOESM4_ESM.xlsx]

## Sheet: Table S4
Publication	PMID	Sampling province	Sampling dates	Subject Ages	Clinical description	Reported drug-resistance loci (gene and codon)						Treatment of mixed infections
						crt	mdr1	dhfr	dhps	k13	atpase6
Figueiredo et al., 2008	19014684	Luanda	2007 or earlier (not specified)	1-16 years	uncomplicated malaria admitted to hospital	76	86	59	540	-	-	Fully reported
Fortes et al., 2011	21288345	Huambo, Uíge, Kwanza Norte, Cabinda, Malanje	2007	children <5 years	asymptomatic (community-based survey)	-	-	51, 59, 108	437, 540	-	-	Reported for individual alleles; excluded for haplotypes
Gama et al., 2011	21864379	Luanda	2007	adults 21-30 years	reporting to health facilities with uncomplicated Pf malaria	-	-	50, 51, 59, 108	436, 437, 540, 581, 613	-	-	Rare (N=1); reported in haplotype
Kaingona-Daniel et al., 2016	27267365	Huíla	2011	>12 years	uncomplicated malaria presenting at hospital	-	-	16, 50, 51, 59, 108, 140, 164	436, 437, 540, 581, 613	-	-	For haplotypes, excluded. For allele prevalence, counted as mutant
Kiaco et al., 2015	26670642	Luanda	April-June 2011-2013	children >6 months and adults (20% were children under 5)	uncomplicated falciparum malaria; reporting to health care units; initial parasite density between 1000-100000/uL	-	86, 1246	-	-	493, 539, 543, 580	749	Fully reported
Ljolje et al., 2018	29458380	Benguela, Lunda Sul, and Zaire	2015	children 6-108 months	uncomplicated falciparum malaria, 2000-100000 parasites/uL, not malnourished/anemic, no drugs in 2 weeks	-	86, 184, 1246	-	-	578	-	Counted as mutant. The fraction of mixed infections was not reported.
Pearce et al., 2009	19365539	Uíge	July-August 2004	children <12 years	reporting to hospital with uncomplicated malaria	-	-	-	436, 437, 540	-	-	Majority' haplotype counted; if no clear majority, excluded. Details on mixed haplotypes not available
Pinheiro et al., 2003	22226207	Luanda (combined with data from São Tomé)	2003 or earlier (not specified)	not specified	travelers with malaria sympotoms returning to Lisbon, Portugal	-	86, 1246	-	-	-	-	Counted as the dominant allele? RFLP products from mixed infections were re-digested by Apo1 to produce a single band
Xu et al., 2019	30803964	Not specified (Chinese migrant workers returning from Angola) (only Angola data considered in this study)	2013-2016	adults, mean age 39 years	smear-confirmed falciparum malaria in travelers returning to Shandong Province, China	-	-	16, 51, 59, 108, and 164	431, 436, 437, 540, 581, and 613	-	-	Counted as mutant
Ebel et al.	-	Cabinda	October-December 2018	1-55 years; 22 children <18	reporting to hospital with malaria symptoms; smear-confirmed falciparum malaria; initial parasite density in adults 1787-35424/uL	72-76	86, 184, 1246	50, 51, 59, 108	436, 437, 540, 581	389-649	-	Either excluded (Table 2) or counted as contributing two alleles (Tables 3-5)
Fancony et al., 2012	22850519	Bengo	May-August 2010	mothers and school aged or younger children	baseline prevalence survey in women (N=952) and preschool and school-aged children (N=2632)	72-76	86, 184, 1034, 1042, 1246	-	-	-	-	Fully reported, though in some statements, mixed infections were counted in both categories (allowing prevelance to sum to >100%)
Gama et al., 2010	20565881	Luanda	2007	adults >18 years; mostly 21-30 years	smear-confirmed, uncomplicated malaria; not pregnant; monoinfection with P. falciparum	72-76	86, 130, 184, 1034, 1042, 1109, 1246	-	-	-	-	Fully reported
Menegon et al., 2009	19708897	Uíge	July-August 2004	children 4-108 months, mean 10 months	children admitted to emergency unit of hospital; febrile and slide-positive	72-76	86	50, 51, 59, 108	436, 437, 540, 581, 613	-	263–431 and 623–769	Counted as mutant for dhfr/dhps; not mentioned for crt; reported for mdr1 N86Y
Ngane et al., 2015	25889865	Benguela	October 2010-May 2011	<15 years	random household survey	72-76	86, 184, 1246, 1034, 1042	51, 59, 108	437, 540, 581, 613	-	-	Not mentioned
Zhang et al., 2018	29436339	Not specified (Chinese migrant workers returning from Angola) (only Angola data considered in this study)	2012-2016	adults	smear- and PCR-confirmed falciparum malaria in travelers returning to Anhui Province, China	72-76	86	-	-	434-683	-	Not mentioned
Zhou et al., 2016	27160572	Not specified (Chinese migrant workers returning from Angola) (only Angola data considered in this study)	2012-2015	adults, mean age 38 years	smear- and PCR-confirmed falciparum malaria in travelers returning to Henan Province, China	72-76	-	-	-	-	-	Fully reported
Lu et al., 2017	28747223	Not specified (Chinese migrant workers returning from Angola) (only Angola data considered in this study)	2012-2014	adults	uncomplicated malaria in travelers returning to Jiangsu Province, China	72-76, 220	-	-	-	-	-	Fully reported
