# Supplementary material for: Historical trends and new surveillance of Plasmodium falciparum drug resistance markers in Angola
Source: Malar J. 2021 Apr 7;20:175. doi: 10.1186/s12936-021-03713-2 (PMC8028775; doi:10.1186/s12936-021-03713-2)
Supplement: Supplementary file 5 — Additional file 5: Table S5. Calculations of allele frequencies from published count data. Mixed infections, if reported, were considered to contribute two genotypes. If not reported, or insufficiently reported, zero mixed infections were assumed. The year indicates date of sampling (XLSX 19 KB) [file 12936_2021_3713_MOESM5_ESM.xlsx]

## Sheet: crt
Figueiredo - 2007 or earlier - Table 3	Count	Mutant Freq	Menegon - 2004 - Table 3	Count	Mutant Freq	Gama - 2007 - Table 1	Count	Mutant Freq	Fancony - 2010 - Fig 2	Count	Mutant Freq	Ngane - 2010-2011 - Table 1	Count	Mutant Freq	Lu - 2012-2014 - Table 1	Count	Mutant Freq	Zhou - 2012-2015 - Table 2	Count	Mutant Freq	Zhang - 2012-2016 - Table 2	Count	Mutant Freq	Ebel - 2018 - Table S3	Count	Mutant Freq
76T	230	0.939024	76T	62	0.939394	76T	99	0.970588	76T	165	0.507435	76T	32	0.888889	76T	17	0.444444	76T	26	0.299065	76T	53	0.381295	76T	27	0.707317
K76	14		K76	4		K76	3		K76	157		K76	4		K76	22		K76	69		K76	86		K76	10
mixed	1		mixed*	0		mixed	0		mixed	108		mixed*	0		mixed	3		mixed	6		mixed*	0		mixed	2
			*mixed infections not mentioned for crt, but are mentioned for mdr1									*mixed infections not mentioned									*mixed infections not mentioned

## Sheet: mdr1
Pinheiro - 2003 or earlier - Quadro 1	Count	Mutant Freq	Menegon - 2004 - 'Results-Genotyping' in text	Count	Mutant Freq	Figueiredo - 2007 or earlier - Table 3	Count	Mutant Freq	Gama - 2007 - Table 2	Count	Mutant Freq	Fancony - 2010 - Fig 2	Count	Mutant Freq	Ngane - 2010-2011 - Table 1	Count	Mutant Freq	Kiaco - 2011-2013 - Fig 2	Count	Mutant Freq	Zhang - 2012-2016 - Table 2	Count	Mutant Freq	Ljolje - 2015 - Table 2	Count	Mutant Freq	Ebel - 2018 - Table S3	Count	Mutant Freq
86Y	22	0.733333	86Y	24	0.517241	86Y	122	0.648402	86Y	18	0.655172	86Y	24	0.278481	86Y	29	0.537037	86Y	17	0.245098	86Y	20	0.143885	86Y	84	0.152727	86Y	3	0.0652174
N86	8		N86	21		N86	57		N86	9		N86	94		N86	25		N86	69		N86	119		N86	466		N86	43
mixed*	0		mixed	21		mixed	20		mixed	1		mixed	20		mixed*	0		mixed	8		mixed*	0		mixed*	0		mixed	0
184F	-	-	184F	-	-	184F	-	-	184F	5	0.178571	184F	37	0.348387	184F	8	0.148148	184F	-	-	184F	-	-	184F	173	0.314545	184F	18	0.44
Y184	-		Y184	-		Y184	-		Y184	23		Y184	84		Y184	46		Y184	-		Y184	-		Y184	377		Y184	24
mixed*	-		mixed	-		mixed	-		mixed	0		mixed	17		mixed*	0		mixed	-		mixed*	-		mixed*	0		mixed	4
*mixed infections counted as dominant allele															*mixed infections not mentioned						*mixed infections not mentioned			*mixed infections counted as mutant

## Sheet: dhfr-dhps
Pearce - 2004 - Table S1	Count	Mutant Freq	Menegon - 2004 - Table 1	Count	Mutant Freq	Figueiredo - 2007 or earlier - Table 3	Count	Mutant Freq	Fortes - 2007 - Table 1	Count	Mutant Freq	Gama - 2007 - Table 2	Count	Mutant Freq	Kaingona-Daniel - 2011 - Table 1	Count	Mutant Freq	Ngane - 2011 - Table 1	Count	Mutant Freq	Xu - 2013-2016 - Table 1 (Angola data only)	Count	Mutant Freq	Ebel - 2018 - Table S3	Count	Mutant Freq
51I	-	-	51I	63	0.954545	51I	-	-	51I	408	0.909465	51I	57	0.934426	51I	24	0.461538	51I	52	0.896552	51I	65	0.942029	51I	45	0.978723
N51	-		N51	3		N51	-		N51	10		N51	4		N51	28		N51	6		N51	4		N51	0
mixed*	-		mixed*	0		mixed	-		mixed	34		mixed	0		mixed*	0		mixed*	0		mixed*	0		mixed	1
59R	-	-	59R	24	0.363636	59R	46	0.330827	59R	83	0.37963	59R	35	0.57377	59R	33	0.634615	59R	15	0.258621	59R	51	0.73913	59R	43	0.9375
C59	-		C59	42		C59	136		C59	213		C59	26		C59	19		C59	43		C59	18		C59	1
mixed*	-		mixed*	0		mixed	42		mixed	122		mixed	0		mixed*	0		mixed*	0		mixed*	0		mixed	2
108N	-	-	108N	64	0.969697	108N	-	-	108N	426	0.990719	108N	60	0.983871	108N	51	0.980769	108N	56	0.965517	108N	68	0.985507	108N	44	0.94
S108	-		S108	2		S108	-		S108	3		S108	0		S108	1		S108	2		S108	1		S108	0
mixed*	-		mixed*	0		mixed	-		mixed	1		mixed	1		mixed*	0		mixed*	0		mixed*	0		mixed	3
436A	22	0.564103	436A	34	0.515152	436A	-	-	436A	-	-	436A	7	0.233333	436A	1	0.0344828	436A	8	0.266667	436A	3	0.0434783	436A	8	0.235294
S436	17		S436	32		S436	-		S436	-		S436	23		S436	28		S436	22		S436	66		S436	35
mixed*	0		mixed*	0		mixed	-		mixed	-		mixed	0		mixed*	0		mixed*	0		mixed*	0		mixed	4
437G	37	0.948718	437G	61	0.924242	437G	-	-	437G	364	0.847737	437G	28	0.933333	437G	28	0.965517	437G	26	0.866667	437G	63	0.913043	437G	46	0.979167
A437	2		A437	5		A437	-		A437	26		A437	2		A437	1		A437	4		A437	6		A437	0
mixed	0		mixed*	0		mixed	-		mixed	48		mixed	0		mixed*	0		mixed*	0		mixed*	0		mixed	1
540E	0	0	540E	0	0	540E	14	0.111588	540E	29	0.121593	540E	3	0.1	540E	2	0.0689655	540E	0	0	540E	12	0.173913	540E	14	0.306122
K540	39		K540	66		K540	195		K540	390		K540	27		K540	27		K540	30		K540	57		K540	33
mixed*	0		mixed*	0		mixed	12		mixed	29		mixed	0		mixed*	0		mixed*	0		mixed*	0		mixed	1
581G	-	-	581G	0	0	581G	-	-	581G	-	-	581G	2	0.0666667	581G	0	0	581G	0	0	581G	0	0	581G	1	0.0961538
A581	-		A581	66		A581	-		A581	-		A581	28		A581	29		A581	30		A581	69		A581	43
mixed*	-		mixed*	0		mixed	-		mixed	-		mixed	0		mixed*	0		mixed*	0		mixed*	0		mixed	4
*'Mixed' reported for the entire haplotype, not individual alleles			*mixed reported as mutant												*mixed reported as mutant			*mixed infections not mentioned			*mixed reported as mutant
